# Supplementary material for: Reduced Graphene Oxide Embedded with ZnS Nanoparticles as Catalytic Cathodic Material for Li-S Batteries
Source: Nanomaterials (Basel). 2023 Jul 24;13(14):2149. doi: 10.3390/nano13142149 (PMC10384014; doi:10.3390/nano13142149)
Supplement: Supplementary file 1 [file nanomaterials-13-02149-s001.zip]

Archive with 1 entries (1 files):
- nanomaterials-2503284-supplementary.pdf
